# Supplementary material for: Comparative Reaction Modelling and k-Nearest Neighbors Analysis of Cocos nucifera Shell Thermal Degradation
Source: Polymers (Basel). 2026 Apr 28;18(9):1070. doi: 10.3390/polym18091070 (PMC13165420; doi:10.3390/polym18091070)
Supplement: Supplementary file 1 [file polymers-18-01070-s001.zip]

Archive with 1 entries (1 files):
- polymers-4197388-supplementary.pdf
